# Supplementary material for: Reliability and Validity of the ONAPS Physical Activity Questionnaire in Assessing Physical Activity and Sedentary Behavior in French Adults
Source: Int J Environ Res Public Health. 2021 May 25;18(11):5643. doi: 10.3390/ijerph18115643 (PMC8197457; doi:10.3390/ijerph18115643)
Supplement: Supplementary file 1 [file ijerph-18-05643-s001.zip]

Archive with 1 entries (1 files):
- ijerph-1199326-supplementary.pdf
